# Supplementary material for: Headset-Type Biofluorometric Gas Sensor with CMOS for Transcutaneous Ethanol from the Ear Canal
Source: Sensors (Basel). 2026 Apr 30;26(9):2817. doi: 10.3390/s26092817 (PMC13165704; doi:10.3390/s26092817)
Supplement: Supplementary file 1 [file sensors-26-02817-s001.zip]

Archive with 1 entries (1 files):
- sensors-4273928-supplementary.pdf
